# Supplementary material for: Genome-resolved analysis of traditional fermented biofertilizers as scalable solutions for soil restoration
Source: Front Microbiol. 2025 Dec 29;16:1725475. doi: 10.3389/fmicb.2025.1725475 (PMC12791043; doi:10.3389/fmicb.2025.1725475)
Supplement: Supplementary file 1 [file Data_Sheet_1.xlsx]

## Sheet: Table S1
Table S1. Abundance (efpkg)of N cycle genes detected in the three substrates
Gene	Substrate	Functional category	efpkg
NapA	Dung	Dissimilatory nitrate reduction (DNR)	0.16083
NapB	Dung	Dissimilatory nitrate reduction (DNR)	0.0236342
NapC	Dung	Dissimilatory nitrate reduction (DNR)	0.0221847
NapD	Dung	Dissimilatory nitrate reduction (DNR)	0.0616031
NapE	Dung	Dissimilatory nitrate reduction (DNR)	0.00220064
NapF	Dung	Dissimilatory nitrate reduction (DNR)	0.070473
NapG	Dung	Dissimilatory nitrate reduction (DNR)	0.165132
NapH	Dung	Dissimilatory nitrate reduction (DNR)	0.109706
NarG_NxrA	Dung	Nitrate respiration	0.239735
NarH_NxrB	Dung	Nitrate respiration	0.209615
NarI	Dung	Nitrate respiration	0.182133
NarJ	Dung	Nitrate respiration	0.19128
NasA	Dung	Assimilatory nitrate reduction (ANR)	0.406886
NasB	Dung	Assimilatory nitrate reduction (ANR)	0.379048
NasI	Dung	Assimilatory nitrate reduction (ANR)	0.215634
NasJ	Dung	Assimilatory nitrate reduction (ANR)	0.208237
NifB	Dung	Nitrogen fixation	0.00446223
NifD_AnfD_VnfD	Dung	Nitrogen fixation	0.00392443
NifH_AnfH_VnfH	Dung	Nitrogen fixation	0.0256995
NifK_AnfK_VnfK	Dung	Nitrogen fixation	0.00510106
NirA	Dung	Nitrite assimilation	0.10259
NirB	Dung	Nitrite assimilation	0.566196
NirC	Dung	Nitrite assimilation	0
NirD	Dung	Nitrite assimilation	0.398549
NirK	Dung	Denitrification	0.118498
NirM	Dung	Denitrification	0
NirN	Dung	Denitrification	0
NirS	Dung	Denitrification	0.00139843
NirU	Dung	Denitrification	0.00740732
NosZ	Dung	Denitrification	0.00328818
NrfA	Dung	Ammonification	0.439144
NrfB	Dung	Ammonification	0.096579
NrfC	Dung	Ammonification	0.0247182
NrfD	Dung	Ammonification	0.014487
NrfH	Dung	Ammonification	0.0606934
UreA	Dung	Urease activity	0.664644
UreB	Dung	Urease activity	0.615029
UreC	Dung	Urease activity	0.913698
cNor-C	Dung	Denitrification	0.00260892
cNorB_qNor	Dung	Denitrification	0.0217437
AnfG_VnfG	Jeevamrit	Nitrogen fixation	0
NapB	Jeevamrit	Dissimilatory nitrate reduction (DNR)	0.0662845
NapC	Jeevamrit	Dissimilatory nitrate reduction (DNR)	0.0440545
NapD	Jeevamrit	Dissimilatory nitrate reduction (DNR)	0.143359
NapE	Jeevamrit	Dissimilatory nitrate reduction (DNR)	0
NapF	Jeevamrit	Dissimilatory nitrate reduction (DNR)	0.0895461
NapG	Jeevamrit	Dissimilatory nitrate reduction (DNR)	0.26414
NapH	Jeevamrit	Dissimilatory nitrate reduction (DNR)	0.236287
NarG_NxrA	Jeevamrit	Nitrate respiration	0.469863
NarH_NxrB	Jeevamrit	Nitrate respiration	0.44823
NarI	Jeevamrit	Nitrate respiration	0.332019
NarJ	Jeevamrit	Nitrate respiration	0.40575
NasA	Jeevamrit	Assimilatory nitrate reduction (ANR)	0.593776
NasB	Jeevamrit	Assimilatory nitrate reduction (ANR)	0.0947082
NasI	Jeevamrit	Assimilatory nitrate reduction (ANR)	0.398608
NasJ	Jeevamrit	Assimilatory nitrate reduction (ANR)	0.424485
NifB	Jeevamrit	Nitrogen fixation	0.00991578
NifD_AnfD_VnfD	Jeevamrit	Nitrogen fixation	0.00160102
NifH_AnfH_VnfH	Jeevamrit	Nitrogen fixation	0.0368803
NifK_AnfK_VnfK	Jeevamrit	Nitrogen fixation	0.00287783
NirA	Jeevamrit	Nitrite assimilation	0.0890356
NirB	Jeevamrit	Nitrite assimilation	0.393234
NirC	Jeevamrit	Nitrite assimilation	0.00386027
NirD	Jeevamrit	Nitrite assimilation	0.276599
NirK	Jeevamrit	Denitrification	0.187313
NirM	Jeevamrit	Denitrification	0.00324683
NirN	Jeevamrit	Denitrification	0.00172306
NirS	Jeevamrit	Denitrification	0.00242603
NirU	Jeevamrit	Denitrification	0.0171932
NosZ	Jeevamrit	Denitrification	0.00132041
NrfA	Jeevamrit	Ammonification	0.627027
NrfB	Jeevamrit	Ammonification	0.244261
NrfC	Jeevamrit	Ammonification	0.0993704
NrfD	Jeevamrit	Ammonification	0.0481844
NrfH	Jeevamrit	Ammonification	0.0613521
UreA	Jeevamrit	Urease activity	0.643468
UreB	Jeevamrit	Urease activity	0.661391
UreC	Jeevamrit	Urease activity	1.02854
cNor-C	Jeevamrit	Denitrification	0.00475898
cNorB_qNor	Jeevamrit	Denitrification	0.025074
AnfG_VnfG	Urine	Nitrogen fixation	0.00102306
NapA	Urine	Dissimilatory nitrate reduction (DNR)	0.903519
NapB	Urine	Dissimilatory nitrate reduction (DNR)	0.612202
NapC	Urine	Dissimilatory nitrate reduction (DNR)	0.738709
NapD	Urine	Dissimilatory nitrate reduction (DNR)	0.570845
NapE	Urine	Dissimilatory nitrate reduction (DNR)	0
NapF	Urine	Dissimilatory nitrate reduction (DNR)	0.647369
NapG	Urine	Dissimilatory nitrate reduction (DNR)	0.799018
NapH	Urine	Dissimilatory nitrate reduction (DNR)	0.809119
NarG_NxrA	Urine	Nitrate respiration	2.3408
NarH_NxrB	Urine	Nitrate respiration	2.23032
NarI	Urine	Nitrate respiration	1.8086
NarJ	Urine	Nitrate respiration	2.15279
NasA	Urine	Assimilatory nitrate reduction (ANR)	0.0907242
NasB	Urine	Assimilatory nitrate reduction (ANR)	0.689573
NasI	Urine	Assimilatory nitrate reduction (ANR)	0
NasJ	Urine	Assimilatory nitrate reduction (ANR)	0
NifB	Urine	Nitrogen fixation	0.00143959
NifD_AnfD_VnfD	Urine	Nitrogen fixation	0.000468758
NifH_AnfH_VnfH	Urine	Nitrogen fixation	0
NifK_AnfK_VnfK	Urine	Nitrogen fixation	0
NirA	Urine	Nitrite assimilation	0.0176866
NirB	Urine	Nitrite assimilation	1.60671
NirC	Urine	Nitrite assimilation	0
NirD	Urine	Nitrite assimilation	1.41993
NirK	Urine	Denitrification	0.320042
NirM	Urine	Denitrification	0
NirN	Urine	Denitrification	0.000950155
NirS	Urine	Denitrification	0.00126239
NirU	Urine	Denitrification	0
NosZ	Urine	Denitrification	0.00550377
NrfA	Urine	Ammonification	0.817953
NrfB	Urine	Ammonification	0.813167
NrfC	Urine	Ammonification	0.753266
NrfD	Urine	Ammonification	0.82005
NrfH	Urine	Ammonification	0
UreA	Urine	Urease activity	1.7628
UreB	Urine	Urease activity	2.11863
UreC	Urine	Urease activity	3.03275
cNor-C	Urine	Denitrification	0
cNorB_qNor	Urine	Denitrification	0.0729909

## Sheet: Table S2
Supplementary Material Table S2. Genomic features and abundance of metagenome-assembled genomes (MAGs) recovered from Jeevamrit, dung, and urine substrates.
MAG	Scientific name	Comp	Cont	Num contigs	Genome size (bp)	N50	G+C	CDS	Relative abundance (%)									Abundance (RPKM)
		(%)	(%)						Urine_1	Urine_2	Urine_3	Dung_1	Dung_2	Dung_3	Jeveemrit_1	Jeveemrit_2	Jeveemrit_3	Urine_1	Jeveemrit_1	Dung_1	Urine_2	Jeveemrit_2	Dung_2	Urine_3	Jeveemrit_3	Dung_3
Dung_bin.001*	Faecousia sp.	96.9	2.6	73	1758606	40502	53.2	1749	0	0	0	0.466056	0.64935	1.74549	0.119079	0.0725505	1.74939	0	4.94897	24.6538	0	4.14074	32.3198	0	35.9588	34.6482
Dung_bin.004	unclassified Oscillospirales	72.2	2.3	264	1196250	4600	54	1333	0	0	0	1.0395	0.137964	0.418502	0.22889	0	0.429294	0	8.51127	99.0973	0	0	25.5599	0	16.5076	42.229
Dung_bin.006	Acinetobacter pseudolwoffii	96.2	6.1	359	3015354	11846	43.9	3128	2.01625	0	0	0	4.37341	0.151338	0.0414525	0	0.114048	11.8958	2.29618	0	0	0	163.589	0	4.95192	13.1967
Dung_bin.008	uncassified Clostridia	75.2	8.6	387	1908422	5303	38.8	2052	0	0	0	0.650522	0	0.140625	0.0947291	0	0.126677	0	5.22657	127.568	0	0	0	0	10.0897	55.7458
Dung_bin.009*	unclassified Fibrobacteraceae	94.4	0	50	2260606	67626	37.6	2031	0	0	0	0.870088	0	0.157285	0.117571	0	0.149559	0	3.37811	17.7354	0	0	0	0	3.01534	35.5572
Dung_bin.012	unclassified Kiritimatiellia	79.9	4.7	152	1547198	12748	49.9	1425	0	0	0	0.863432	0.3199	0.361862	0.0516492	0.0158661	0.357054	0	2.02514	24.7651	0	1.04967	34.8714	0	7.78313	10.1318
Dung_bin.013*	unclassified Bacteroidales	95.3	1.6	175	2202514	18994	37.4	2054	0	0	0	0.854237	0.0963928	0	0.0845239	0.0127015	0	0	3.30408	52.8878	0	2.10471	4.54107	0	0	0
Dung_bin.014	unclassified Paludibacteraceae	87.8	5	182	2004475	15368	43.3	1891	0	0	0	0.602625	0.0846156	0.125977	0.353988	0.0244333	0.123803	0	11.4517	79.301	0	2.83297	5.90998	0	7.33016	108.753
Jeevamrit_bin.002	Ruminococcus sp.	76.7	2.5	257	1630425	7256	54.8	1808	0	0	0	0.816064	0.197735	0.44733	1.40262	0.122939	0.325193	0	50.2409	21.4388	0	11.774	7.49505	0	38.9087	14.84
Jeevamrit_bin.003	unclassified Paludibacteraceae	93.8	7.3	208	2166189	14450	43.2	2075	0	0	0	0.541216	0.0939148	0.202137	0.389089	0.0284911	0.323973	0	18.0635	14.2619	0	2.54063	4.58644	0	47.1831	9.3742
Jeevamrit_bin.004*	unclassified Bacteroidaceae	90.8	3.6	103	2627507	45625	45.1	2378	0	0	0	0.344676	0.21813	1.64451	0.026361	0.014662	1.68393	0	1.18213	9.17437	0	1.04996	4.67013	0	36.6469	30.356
Jeevamrit_bin.006*	Atopococcus sp.	96	3.6	148	1663547	20383	40	1732	0	0	0.159365	0	0	0.046568	0	0.585928	0.096222	0	0	0	0	52.8073	0	2.4948	9.97321	2.34769
Jeevamrit_bin.010	Ruminococcus sp.	85.8	7.4	324	1873985	7113	52.3	2011	0	0	0	0.673063	0.261366	0.590585	3.00293	0.146499	0.504258	0	89.6005	16.724	0	6.5438	6.46302	0	11.8233	13.5448
Jeevamrit_bin.011	unclassified Fibrobacteraceae	80.4	2.8	311	1679668	6088	37.7	1729	0	0	0	0.416293	0	0.215879	0.0718367	0	0.289928	0	10.2215	16.4365	0	0	0	0	55.7932	10.6583
Jeevamrit_bin.013*	Enterococcus aquimarinus	94	2.5	150	1818142	21727	39.3	1915	0	0.198681	0	0	0	0	8.08641	3.5729	0	0	226.393	0	2.25655	117.982	0	0	0	0
Jeevamrit_bin.014	Corynebacterium gallinarum	71.6	1.9	304	1934203	7377	64.2	1994	0.49453	0.0645697	0.564454	0	0.820906	0.447941	0	0.459897	0.34682	3.65877	0	0	1.35162	23.7264	17.4047	8.33223	24.0819	13.0646
Jeevamrit_bin.015	Corynebacterium sp.	75.2	4.2	466	2288383	5780	60.5	2513	2.52031	0.0791068	3.4761	0	0.878433	0.72268	0	1.59713	0.635845	3.65877	0	0	1.35162	23.7264	17.4047	8.33223	24.0819	13.0646
Jeevamrit_bin.016	unclassified Muribaculaceae	77.4	1.9	303	1766027	7008	38.9	1729	0	0	0	0.221701	0	0.518012	0.0454516	0	0.549846	15.5744	0	0	1.70671	57.6511	16.8314	43.4119	30.6707	16.2647
Jeevamrit_bin.019*	Paucilactobacillus nenjiangensis	98.9	0.8	133	2149710	28101	39	2327	0	0	0	0	0	0	1.51417	0.0539044	0	15.5744	0	0	1.70671	57.6511	16.8314	43.4119	30.6707	16.2647
Jeevamrit_bin.020	Aerococcus urinaeequi	83.9	5.9	242	1737309	8651	39.5	1812	11.8902	61.2706	5.85352	0	0	0	1.32195	6.12877	0.015086	0	4.87431	18.1005	0	0	0	0	96.3158	20.1619
Jeevamrit_bin.021	Faecousia sp.	98.3	5.5	83	1951349	56278	53	1907	0	0	0	0.596009	0.788915	1.95726	0.170935	0.109446	1.95726	0	43.6392	0	0	2.02057	0	0	0	0
Urine_bin.002*	Enterococcus casseliflavus	99.3	0.8	71	3418258	145611	42.7	3490	0.350941	0	1.33445	0.0773201	0	0	0	0	0	70.3139	37.3493	0	559.823	201.86	0	70.659	0.358842	0
Urine_bin.005	Jeotgalicoccus	89.6	0.2	195	1479167	10596	41.6	1640	1.86393	0.18679	4.02866	0	0.176814	0.295637	0	0	0.26943	70.3139	37.3493	0	559.823	201.86	0	70.659	0.358842	0
Urine_bin.006	Psychrobacter faecalis	78	2.6	390	2099439	5837	44.1	2183	0.175243	0	0.381542	0	0	0.116874	0	0	0.119973	0	6.73502	17.2179	0	5.38522	16.6817	0	45.5189	38.5302
Urine_bin.009*	Jeotgalibaca porci	95.3	4.2	183	1857304	14583	40.8	1948	0.316029	0.472775	7.9558	0	0.100276	0.418559	0.0979849	0.339162	0.361683	2.27649	0	2.29885	0	0	0	16.8115	0	0
Urine_bin.010	Atopococcus sp.	97.3	2.5	67	1672844	58986	43.5	1709	0.759023	0.164027	7.01531	0	0	0	0.0327703	0.188177	0	11.0814	0	0	2.45117	0	4.5372	59.7386	6.13021	6.58462
Urine_bin.014*	Corynebacterium sp.	90.6	4.5	270	2249297	12081	67	2314	20.362	0.0493293	7.79722	0	0.738999	0.44843	0	0.795332	0.485421	11.0814	0	0	2.45117	0	4.5372	59.7386	6.13021	6.58462
Urine_bin.015*	Escherichia coli	99.7	0.1	46	4544086	155090	50.7	4432	12.7867	0	0	0.200046	0.0248518	0.1398	0.0690316	0	0.0926902	14.2584	0	0	0	0	0	17.3899	9.28924	9.47123
Urine_bin.016*	Acinetobacter pseudolwoffii	99.5	0.4	43	2847923	140226	43.6	2770	7.57931	0	0	0	3.61085	0.172368	0.0527934	0	0.147206	2.0006	3.01503	0	4.56288	11.7146	1.55644	95.2688	6.54342	7.35073
Urine_bin.017*	unclassified Peptoniphilaceae	93	0.3	117	1553112	21053	37.6	1646	0	0	0.273623	0	0	0	0	0	0	2.0006	3.01503	0	4.56288	11.7146	1.55644	95.2688	6.54342	7.35073
MAG: metagenome-assembled genome; N50: the contig length at which 50% of the total genome length is contained in contigs of that length or longer; Comp (%): Genome completeness percentage based on CheckM; Cont (%): Estimated genome contamination percentage; .CDS = coding DNA sequences; High-quality MAGs are denoted with an asterisk (): those with ≥90% completeness and ≤5% contamination, as per MI…

## Sheet: Table S3
Supplementary Material Table S3. The plant growth promoting (PGP) genes classified according to PGP traits (modules) detected in MAGs using the PGPg_finder pipeline (Pellegrinetti et al., 2024) based on PLaBAse-PGPT-dbdatabase (https://plabase.cs.uni-tuebingen.de/pb/plabase.php), a specialized database for assessing the plant growth-promoting potential of plant-associated bacteria.
Module	Gene	KO	Dung_bin.001	Dung_bin.004	Dung_bin.006	Dung_bin.008	Dung_bin.009	Dung_bin.012	Dung_bin.013	Dung_bin.014	Jeevamrit_bin.002	Jeevamrit_bin.003	Jeevamrit_bin.004	Jeevamrit_bin.006	Jeevamrit_bin.010	Jeevamrit_bin.011	Jeevamrit_bin.013	Jeevamrit_bin.014	Jeevamrit_bin.015	Jeevamrit_bin.016	Jeevamrit_bin.019	Jeevamrit_bin.020	Jeevamrit_bin.021	Urine_bin.002	Urine_bin.005	Urine_bin.006	Urine_bin.009	Urine_bin.010	Urine_bin.014	Urine_bin.015	Urine_bin.016	Urine_bin.017
Cytokinin	miaE	K06169	0	0	1	0	0	0	0	0	0	0	0	0	0	0	0	0	0	0	0	0	0	0	0	1	0	0	0	0	1	0
Cytokinin	dapF	K01778	1	0	1	1	0	1	1	1	0	1	0	0	0	0	0	1	1	0	1	0	1	1	0	0	0	0	0	1	1	0
Cytokinin	log|yvdD	K22522	0	0	2	0	0	0	1	1	1	1	1	0	0	0	0	1	1	0	1	0	0	2	1	1	0	0	1	0	2	0
Cytokinin	recX	K03565	1	0	1	0	0	0	1	1	0	1	1	1	2	0	1	1	0	2	1	1	1	1	1	1	0	1	1	1	1	0
Cytokinin	recA	K03553	1	1	1	1	1	3	1	0	0	1	1	1	2	1	1	1	0	1	1	1	1	1	1	1	1	1	1	1	1	1
Cytokinin	miaA|ipt	K00791	1	1	1	1	1	1	2	1	2	1	2	1	1	1	1	1	1	2	1	1	2	1	1	1	1	1	0	1	1	1
Cytokinin	miaB	K06168	3	2	3	1	3	3	3	3	2	4	3	0	5	3	0	2	1	2	0	0	3	0	0	4	0	0	1	2	3	3
Cytokinin	hflX	K03665	4	3	4	2	3	2	2	2	1	1	2	2	2	1	2	1	1	3	4	2	4	2	3	2	2	2	2	3	2	3
Denitrification-nitrate reduction	napA	K02567	0	0	0	0	0	0	0	0	0	0	0	0	0	0	0	0	0	0	0	0	0	0	0	0	0	0	0	1	0	0
Denitrification-nitrate reduction	napB	K02568	0	0	0	0	0	0	0	0	0	0	0	0	0	0	0	0	0	0	0	0	0	0	0	0	0	0	0	1	0	0
Denitrification-nitrate reduction	napD	K02570	0	0	0	0	0	0	0	0	0	0	0	0	0	0	0	0	0	0	0	0	0	0	0	0	0	0	0	1	0	0
Denitrification-nitrate reduction	napF	K02572	0	0	0	0	0	0	0	0	0	0	0	0	0	0	0	0	0	0	0	0	0	0	0	0	0	0	0	1	0	0
Denitrification-nitrate reduction	napG	K02573	0	0	0	0	0	0	0	0	0	0	0	0	0	0	0	0	0	0	0	0	0	0	0	0	0	0	0	1	0	0
Denitrification-nitrate reduction	norB	K04561	0	0	0	0	0	0	0	0	0	0	0	0	0	0	0	0	0	0	0	0	0	0	0	1	0	0	0	0	0	0
Denitrification-nitrate reduction	norD	K02448	0	0	0	0	0	0	0	0	0	0	0	0	0	0	0	0	0	0	0	0	0	1	0	0	0	0	0	0	0	0
Denitrification-nitrate reduction	norR	K12266	0	0	0	0	0	0	0	0	0	0	0	0	0	0	0	0	0	0	0	0	0	0	0	0	0	0	0	1	0	0
Denitrification-nitrate reduction	nrfA	K03385	0	0	0	0	0	0	0	0	0	0	0	0	0	0	0	0	0	0	0	0	0	0	0	0	0	0	0	1	0	0
Denitrification-nitrate reduction	nrfB	K04013	0	0	0	0	0	0	0	0	0	0	0	0	0	0	0	0	0	0	0	0	0	0	0	0	0	0	0	1	0	0
Denitrification-nitrate reduction	nrfG	K04018	0	0	0	0	0	0	0	0	0	0	0	0	0	0	0	0	0	0	0	0	0	0	0	0	0	0	0	1	0	0
Denitrification-nitrate reduction	norW	K12265	0	0	0	0	0	0	0	0	0	0	0	0	0	0	0	0	0	0	0	0	0	0	0	1	0	0	0	1	0	0
Denitrification-nitrate reduction	nasS	K22067	0	0	1	0	0	0	0	0	0	0	0	0	0	0	0	0	0	0	0	0	0	0	0	0	0	0	0	0	1	0
Denitrification-nitrate reduction	nosR	K19339	0	0	0	0	0	0	1	0	0	0	0	0	0	0	0	0	0	0	0	0	0	0	0	0	0	0	0	0	0	1
Denitrification-nitrate reduction	nirD	K00363	0	0	0	0	0	0	0	0	0	0	0	0	0	0	0	0	0	0	0	0	0	0	0	1	0	0	0	1	0	0
Denitrification-nitrate reduction	nrfC	K04014	0	0	0	0	0	0	0	0	0	0	0	0	0	0	0	0	0	0	0	0	0	0	0	0	0	0	0	2	0	0
Denitrification-nitrate reduction	nrfD	K04015	0	0	0	0	0	0	0	0	0	0	0	0	0	0	0	0	0	0	0	0	0	0	0	0	0	0	1	1	0	0
Denitrification-nitrate reduction	napC	K02569	0	0	0	0	0	0	0	0	0	0	0	0	0	0	0	0	0	0	0	0	0	0	0	0	0	0	0	3	0	0
Denitrification-nitrate reduction	nirK	K00368	0	0	0	0	0	0	0	0	0	0	0	0	0	0	0	0	1	0	0	0	0	0	0	2	0	0	0	0	0	0
Denitrification-nitrate reduction	nrfE	K04016	0	0	0	0	0	0	0	0	0	0	0	0	0	0	0	0	0	0	0	0	0	0	0	1	0	0	0	2	0	0
Denitrification-nitrate reduction	narX	K07673	0	0	0	0	0	1	0	0	0	0	0	0	0	0	0	1	0	0	0	0	0	0	0	0	0	0	1	1	0	0
Denitrification-nitrate reduction	nrfF	K04017	0	0	0	0	0	0	0	0	0	0	0	0	0	0	0	0	0	0	0	0	0	0	0	2	0	0	0	2	0	0
Denitrification-nitrate reduction	narI|narV	K00374	0	0	0	0	0	0	0	0	0	0	0	0	0	0	0	0	1	0	0	0	0	0	0	1	0	0	0	2	0	0
Denitrification-nitrate reduction	narJ|narW	K00373	0	0	0	0	0	0	0	0	0	0	0	0	0	0	0	0	1	0	0	0	0	0	0	1	0	0	0	2	0	0
Denitrification-nitrate reduction	napH	K02574	1	0	0	0	0	0	0	0	0	0	1	0	1	0	0	0	0	1	0	0	1	0	0	0	0	0	0	2	0	1
Denitrification-nitrate reduction	norV	K12264	1	0	0	2	0	1	1	0	1	0	2	0	2	0	0	0	0	1	0	0	1	0	0	0	0	0	0	1	0	2
Denitrification-nitrate reduction	nirB	K00362	0	0	4	0	0	0	1	0	0	0	0	1	0	0	1	0	0	0	1	2	0	2	0	3	0	1	1	1	2	2
EPS production	exoO	K16555	0	0	0	0	0	1	0	0	0	0	0	0	0	0	0	0	0	0	0	0	0	0	0	0	0	0	0	0	0	0
EPS production	epsO	K19431	0	0	0	0	0	0	0	0	0	0	0	0	0	0	0	0	0	0	0	0	0	0	0	0	0	0	0	0	1	0
EPS production	exoY	K16566	0	0	0	0	0	1	0	0	0	1	0	0	0	0	0	0	0	0	0	0	0	0	0	0	0	0	0	0	0	0
EPS production	epsD	K19422	0	1	0	0	0	0	0	0	0	0	0	0	0	0	0	0	0	0	1	0	0	0	0	0	0	0	0	0	0	0
EPS production	epsM	K19429	1	0	0	0	0	0	0	0	0	0	0	0	0	0	0	0	0	0	0	0	1	0	0	0	0	0	0	0	0	0
EPS production	exoA	K16557	0	0	0	0	0	0	1	0	1	0	0	0	1	0	0	0	0	0	0	0	0	0	0	0	0	0	0	0	0	0
EPS production	exoZ	K16568	0	0	0	0	0	0	0	0	0	0	1	0	0	0	0	0	1	0	0	0	0	0	1	0	0	0	0	0	0	0
EPS production	epsL	K19428	0	0	1	0	0	0	0	0	0	0	0	0	0	0	0	0	0	0	0	0	0	0	0	0	0	0	1	0	1	0
EPS production	epsF	K19424	1	0	0	0	0	0	0	0	0	0	0	1	0	1	0	0	0	0	0	0	1	0	0	0	0	1	0	0	0	0
EPS production	epsN	K19430	1	0	0	0	0	0	0	0	0	0	1	0	0	0	0	0	0	1	0	0	1	0	0	0	0	0	1	0	0	0
EPS production	epsJ	K19427	1	0	0	0	0	0	0	1	0	1	1	0	1	0	0	0	0	0	0	0	1	1	0	0	0	0	0	0	0	0
EPS production	epsH	K19425	1	0	0	0	0	0	0	0	0	1	1	0	0	0	0	0	0	2	0	1	1	0	0	0	0	1	0	0	0	0
EPS production	exoP|vpsO	K16554	3	0	0	1	0	1	0	0	2	0	0	1	2	0	0	0	0	0	2	1	3	5	0	0	0	2	1	0	0	0
EPS production	DPM1_like|arnC|ppm1|wcaA	K00721	1	1	0	2	2	2	3	2	1	2	1	1	0	1	0	0	0	1	0	0	2	2	0	0	1	1	1	0	0	0
GABA	puuA	K09470	0	0	0	0	0	0	0	0	0	0	0	0	0	0	0	0	0	0	0	0	0	0	0	0	0	0	0	1	0	0
GABA	puuC|ordL	K09472	0	0	0	0	0	0	0	0	0	0	0	0	0	0	0	0	0	0	0	0	0	0	0	0	0	0	0	1	0	0
GABA	puuD	K09473	0	0	0	0	0	0	0	0	0	0	0	0	0	0	0	0	0	0	0	0	0	0	0	0	0	0	0	1	0	0
GABA	patD|prr|ydcW	K00137	0	0	0	0	0	0	0	0	0	0	0	0	0	0	0	0	0	0	0	0	0	0	0	0	0	0	0	1	0	0
GABA	gabP	K11735	0	0	0	0	0	0	0	0	0	0	0	0	0	0	0	0	0	0	0	0	0	0	0	0	0	0	0	1	0	0
GABA	aofH	K00274	0	0	0	0	0	0	0	0	0	0	0	0	0	0	0	0	0	0	0	0	0	0	0	1	0	0	1	0	0	0
GABA	gbuA	K12255	0	0	0	0	0	0	0	0	0	0	0	1	0	0	0	0	0	0	0	0	0	0	0	0	0	1	0	0	0	1
GABA	gabT	K07250	0	0	0	0	0	0	0	0	0	0	0	0	0	0	0	0	1	0	0	0	0	0	0	2	0	0	0	1	0	0
GABA	gadA|gadB	K01580	0	0	0	0	0	0	0	0	0	0	0	0	0	0	0	0	0	0	0	0	0	1	0	0	0	0	0	4	0	0
GABA	puuB|ordL	K09471	1	0	1	0	0	0	0	0	0	0	0	1	0	0	0	0	1	0	0	0	1	0	0	1	0	1	0	1	2	0
Gibberellins	Uncharacterized_P450_system_3Fe_4S_ferredoxin	K05337	0	0	0	0	1	0	0	0	0	0	0	0	1	1	0	0	0	0	0	0	0	1	1	0	0	0	1	0	0	0
HM detoxification	cusB|silB	K07798	0	0	0	0	0	0	0	0	0	0	0	0	0	0	0	0	0	0	0	0	0	0	0	0	0	0	0	1	0	0
HM detoxification	cusC|silC	K07796	0	0	0	0	0	0	0	0	0	0	0	0	0	0	0	0	0	0	0	0	0	0	0	0	0	0	0	1	0	0
HM detoxification	cusF	K07810	0	0	0	0	0	0	0	0	0	0	0	0	0	0	0	0	0	0	0	0	0	0	0	0	0	0	0	1	0	0
HM detoxification	cutA	K03926	0	0	0	0	0	0	0	0	0	0	0	0	0	0	0	0	0	0	0	0	0	0	0	0	0	0	0	1	0	0
HM detoxification	cueR	K11923	0	1	0	0	0	0	0	0	0	0	0	0	0	0	0	0	0	0	0	0	0	0	0	0	0	0	0	0	0	0
HM detoxification	cmtR	K21885	0	0	0	0	0	0	0	0	0	0	0	0	0	0	0	1	0	0	0	0	0	0	0	0	0	0	0	0	0	0
HM detoxification	pcoA		0	0	1	0	0	0	0	0	0	0	0	0	0	0	0	0	0	0	0	0	0	0	0	0	0	0	0	0	1	0
HM detoxification	pcoB|copB	K07233	0	0	1	0	0	0	0	0	0	0	0	0	0	0	0	0	0	0	0	0	0	0	0	0	0	0	0	0	1	0
HM detoxification	pcoD|copD	K07245	0	0	0	0	0	0	0	0	0	0	0	0	0	0	0	0	0	0	0	0	0	0	0	0	0	0	1	1	0	0
HM detoxification	comR|ycfQ	K22041	0	0	0	0	0	0	0	0	0	0	0	0	0	0	0	0	0	0	0	0	0	0	0	0	0	0	0	2	0	0
HM detoxification	arsH	K11811	0	0	1	0	0	0	0	0	0	0	0	0	0	0	0	0	0	0	0	0	0	0	0	0	0	0	0	0	1	0
HM detoxification	pcoC|copC	K07156	0	0	0	0	0	0	0	0	0	0	0	0	0	0	0	0	1	0	0	0	0	0	0	0	0	0	1	1	0	0
HM detoxification	cutF|nlpE	K06079	0	0	1	0	0	0	0	0	0	0	0	0	0	0	0	0	0	0	0	0	0	0	0	0	0	0	0	1	1	0
HM detoxification	arsC|arsenate_mycothiol_transferase	K18701	0	0	0	0	0	0	0	0	0	0	0	0	0	0	0	2	1	0	0	0	0	0	0	0	0	0	0	0	0	0
HM detoxification	aoxS	K20974	0	0	0	0	0	0	0	0	0	0	0	0	0	0	0	0	0	0	0	0	0	0	0	2	0	0	0	1	0	0
HM detoxification	comC|ycfR|bhsA	K12151	0	0	0	0	0	0	0	0	0	0	0	0	0	0	0	0	0	0	0	0	0	0	0	0	0	0	0	3	0	0
HM detoxification	cusA|silA	K07787	0	0	0	0	0	1	1	0	0	0	0	0	0	0	0	0	0	1	0	0	0	0	0	0	0	0	0	1	0	0
HM detoxification	arsB|arsenical_pump_membrane_protein	K03893	0	0	0	0	0	0	0	0	0	0	0	0	0	0	0	1	0	0	2	0	0	0	0	0	0	0	0	1	0	0
HM detoxification	glpF|pduF	K02440	0	0	0	0	0	0	0	0	0	0	0	0	0	0	0	0	0	0	1	1	0	1	0	0	0	0	0	1	0	0
HM detoxification	cutC	K06201	0	0	0	0	0	0	0	0	0	0	1	0	0	0	1	0	0	0	1	0	0	1	0	0	1	0	0	1	0	0
HM detoxification	cueO	K14588	0	0	0	0	0	0	0	0	0	0	0	0	0	0	0	1	1	0	2	0	0	0	0	0	0	0	0	2	0	0
HM detoxification	aqpZ	K06188	0	0	1	1	0	0	0	0	1	0	0	0	1	0	0	0	0	0	1	0	0	0	0	0	0	0	0	1	0	0
HM detoxification	copY		0	0	0	0	0	0	0	0	0	0	0	2	0	0	1	0	0	0	2	1	0	1	0	0	1	1	0	0	0	0
HM detoxification	arsA	K01551	0	0	1	0	0	0	0	0	0	0	0	3	0	0	0	0	0	0	2	0	0	0	0	1	0	4	0	0	0	0
HM detoxification	arsC	K03741	0	0	1	0	1	0	0	0	0	0	0	1	0	1	0	2	0	1	1	0	0	0	0	0	0	1	2	0	0	0
HM detoxification	arsB|arsenite_transporter	K03325	0	0	1	0	0	0	0	0	0	0	0	2	0	0	1	2	2	0	0	0	0	1	0	0	0	1	1	0	1	0
HM detoxification	iscR	K13643	1	0	1	0	0	0	0	0	2	0	0	0	2	0	0	0	0	0	2	0	1	0	0	1	0	0	0	1	1	1
HM detoxification	mhqA|mhqE|mhqO|yaiA	K15975	0	0	0	0	0	0	0	0	0	0	0	3	0	0	2	0	0	0	1	3	0	2	1	0	1	2	0	0	0	0
HM detoxification	csoR|ricR	K21600	1	0	0	0	0	0	0	0	0	0	0	1	1	0	1	0	2	0	1	0	1	1	1	0	1	1	1	2	0	1
HM detoxification	cueR	K19591	1	0	2	0	0	0	0	0	0	0	0	0	0	0	0	1	2	0	2	1	1	3	0	2	0	0	0	1	1	0
HM detoxification	chrR	K19784	0	0	2	0	0	0	0	0	0	0	0	0	0	0	0	2	1	0	1	2	0	2	1	0	2	2	1	1	2	1
HM detoxification	chrC|sodB|sodA	K04564	0	1	2	0	1	0	0	0	0	0	0	1	0	1	1	1	2	0	0	1	0	1	1	1	1	1	1	2	2	0
HM detoxification	cusS|copS|silS	K02484	3	0	0	1	0	0	0	0	2	0	0	0	3	0	0	1	0	0	3	1	2	1	2	1	0	0	2	0	0	0
HM detoxification	cusR|copR|silR	K07665	1	0	3	1	0	0	0	0	1	0	0	1	2	0	1	1	1	0	1	1	0	2	0	1	0	1	4	1	1	0
HM detoxification	ATOX1|ATX1|copZ|golB	K07213	0	0	2	0	0	0	0	0	0	0	0	3	0	0	1	4	1	0	0	2	0	1	2	1	3	2	0	0	1	1
HM detoxification	arsR	K03892	1	0	1	0	1	0	0	0	0	0	0	2	1	1	0	1	3	0	3	2	1	1	0	1	0	3	0	3	2	1
HM detoxification	arsC1	K00537	2	0	2	1	0	0	0	1	0	1	0	1	0	0	2	1	2	0	0	0	2	2	2	2	0	1	1	3	2	1
HM detoxification	copA|ctpA	K17686	1	0	3	3	0	0	0	0	2	0	0	3	2	0	2	3	3	1	5	3	1	3	1	4	1	2	5	1	1	2
IAA	trpEG	K13503	0	0	0	0	0	0	0	0	0	0	0	0	0	0	0	0	0	0	1	0	0	0	0	0	0	0	0	0	0	0
IAA	trpDG	K13497	0	0	0	0	0	0	0	0	0	0	0	0	0	0	0	0	0	0	0	0	0	0	0	0	0	0	0	1	0	0
IAA	patA1	K09251	0	0	0	0	0	0	0	0	0	0	0	0	0	0	0	0	0	0	0	0	0	0	0	0	0	0	0	1	0	0
IAA	yhcX		0	0	0	0	0	0	0	0	0	0	0	0	0	0	0	0	0	0	0	0	0	0	0	1	0	0	0	0	0	0
IAA	ipdC|ppdC	K04103	0	0	0	0	0	0	0	0	0	0	0	0	0	0	0	0	0	0	0	0	0	0	0	1	0	0	0	0	0	0
IAA	trpR	K03720	0	0	0	0	0	0	0	0	0	0	0	0	0	0	0	0	0	0	0	0	0	0	0	1	0	0	0	1	0	0
IAA	aspC	K00813	0	0	0	0	0	1	0	0	0	0	0	0	0	0	0	0	0	0	0	0	0	0	0	0	0	0	0	1	0	0
IAA	mtr	K03835	0	0	0	0	0	0	0	0	0	0	0	0	0	0	0	0	0	0	0	0	0	0	0	0	0	0	0	2	0	0
IAA	trpCF	K13498	0	0	0	0	0	0	0	0	0	0	0	0	0	0	0	0	0	0	0	0	0	0	0	0	0	0	2	1	0	0
IAA	puuE	K00823	0	0	0	0	0	0	0	0	0	0	0	0	0	0	0	0	0	0	2	0	0	0	0	0	0	0	0	1	0	0
IAA	iaaT|yedL|ysnE	K03829	0	0	1	0	0	0	0	0	1	0	0	0	0	0	0	0	0	0	0	0	0	0	0	0	0	0	0	0	1	0
IAA	betB_homologous	K00130	0	0	2	0	0	0	0	0	0	0	0	0	0	0	0	0	0	0	0	0	0	0	0	1	0	0	1	1	1	0
IAA	trpF	K01817	0	0	1	0	0	0	0	0	1	0	0	1	1	0	1	0	0	0	1	1	0	1	1	0	0	1	0	0	1	0
IAA	aldB	K00138	0	0	2	0	0	0	0	0	0	0	0	0	0	0	0	1	1	0	0	0	0	0	0	1	0	0	3	1	2	0
IAA	patA	K00841	0	0	0	0	0	0	0	0	0	0	0	1	0	0	1	1	0	0	2	1	0	1	1	0	2	2	0	0	0	0
IAA	trpC	K01609	0	0	1	0	0	0	0	0	1	0	0	1	1	0	1	1	1	0	1	0	0	1	2	1	0	1	1	0	1	0
IAA	trpG|phnB	K01658	0	0	2	0	0	0	0	0	1	0	0	0	1	0	1	1	1	0	0	0	0	1	0	2	0	0	2	0	2	1
IAA	lysN	K05825	0	1	0	0	0	1	0	0	1	0	0	0	3	0	0	1	1	1	1	1	0	1	1	0	0	0	1	1	0	0
IAA	yugH	K10907	1	0	0	0	0	1	0	1	2	0	0	0	1	0	0	1	1	0	1	1	1	1	0	0	2	1	1	0	0	0
IAA	trpA	K01695	0	0	2	0	0	0	0	0	1	0	0	1	1	0	1	1	1	0	1	1	0	1	1	1	0	1	2	1	1	0
IAA	trpS	K01867	1	0	1	1	1	1	1	1	1	1	1	1	1	0	1	1	1	1	1	1	1	1	1	2	2	1	0	1	1	1
IAA	trpB	K01696	0	1	4	1	1	0	0	0	1	0	1	1	3	1	1	2	2	0	1	1	1	1	1	1	0	1	2	1	2	0
IAA	trpD	K00766	0	0	2	0	0	1	0	0	3	0	0	2	1	0	2	2	2	1	2	1	0	2	2	2	1	2	3	2	2	1
IAA	trpE|phnA	K01657	1	1	2	1	0	1	0	0	2	0	1	2	2	0	3	3	5	1	2	1	1	2	2	2	0	2	5	2	2	0
Iron acquisition	entA|vibA|viuA|vabA|angA|dhbA|cbsA|aebA	K00216	0	0	0	0	0	0	0	0	0	0	0	0	0	0	0	0	0	0	0	0	0	0	0	0	0	0	0	1	0	0
Iron acquisition	entF|aebF	K02364	0	0	0	0	0	0	0	0	0	0	0	0	0	0	0	0	0	0	0	0	0	0	0	0	0	0	0	1	0	0
Iron acquisition	entH|ydbB	K24147	0	0	0	0	0	0	0	0	0	0	0	0	0	0	0	0	0	0	0	0	0	0	0	0	0	0	0	1	0	0
Iron acquisition	entE|psmE|dhbE|basE|angE|aebE	K02363	0	0	0	0	0	0	0	0	0	0	0	0	0	0	0	0	0	0	0	0	0	0	0	0	0	0	0	1	0	0
Iron acquisition	acrD|yffA	K18324	0	0	0	0	0	0	0	0	0	0	0	0	0	0	0	0	0	0	0	0	0	0	0	0	0	0	0	1	0	0
Iron acquisition	fepC|yusV|cbuC	K23188	0	0	0	0	0	0	0	0	0	0	0	0	0	0	0	0	0	0	0	0	0	0	0	0	0	0	0	1	0	0
Iron acquisition	fepD|febD|cbuD	K23186	0	0	0	0	0	0	0	0	0	0	0	0	0	0	0	0	0	0	0	0	0	0	0	0	0	0	0	1	0	0
Iron acquisition	fepE		0	0	0	0	0	0	0	0	0	0	0	0	0	0	0	0	0	0	0	0	0	0	0	0	0	0	0	1	0	0
Iron acquisition	fepG|cbuG	K23187	0	0	0	0	0	0	0	0	0	0	0	0	0	0	0	0	0	0	0	0	0	0	0	0	0	0	0	1	0	0
Iron acquisition	fhuF	K13255	0	0	0	0	0	0	0	0	0	0	0	0	0	0	0	0	0	0	0	0	0	0	0	0	0	0	0	1	0	0
Iron acquisition	fes|cbsF|cbsH	K07214	0	0	0	0	0	0	0	0	0	0	0	0	0	0	0	0	0	0	0	0	0	0	0	0	0	0	0	2	0	0
Iron acquisition	fhuB	K23228	0	0	0	0	0	0	0	0	0	0	0	0	0	0	0	0	0	0	0	0	0	0	0	1	0	0	0	1	0	0
Iron acquisition	fhuD	K23227	0	0	0	0	0	0	0	0	0	0	0	0	0	0	0	0	0	0	0	0	0	0	0	1	0	0	0	1	0	0
Iron acquisition	pvdQ	K07116	0	0	0	0	0	0	0	0	0	0	0	0	0	0	0	0	0	0	0	0	0	0	0	2	0	0	0	0	0	0
Iron acquisition	iroD	K23723	0	0	0	0	0	0	0	0	0	0	0	0	0	0	0	1	1	0	0	0	0	0	0	0	0	0	0	0	0	0
Iron acquisition	eqbH		0	0	0	0	0	0	0	0	0	0	0	0	0	0	0	0	0	0	1	0	0	1	0	0	0	0	0	0	0	0
Iron acquisition	eqbK		0	0	0	0	0	0	0	0	0	0	0	0	0	0	0	0	0	0	0	0	0	0	0	0	0	0	0	0	0	2
Iron acquisition	eqbL		0	0	0	0	0	0	0	0	0	0	0	0	0	0	0	0	0	0	0	0	0	0	0	0	0	0	0	0	0	2
Iron acquisition	etcG|ercG		0	0	0	0	0	0	0	0	0	0	0	0	0	0	0	1	1	0	0	0	0	0	0	0	0	0	0	0	0	0
Iron acquisition	pchB|pmsB	K04782	0	0	2	0	0	0	0	0	0	0	0	0	0	0	0	0	0	0	0	0	0	0	0	0	0	0	0	0	1	0
Iron acquisition	entB|vibB|viuB|vabB|angB|dhbB|basF|cbsB|aebB	K01252	0	0	1	0	0	0	0	0	0	0	0	0	0	0	0	0	0	0	0	0	0	0	0	0	0	0	0	1	1	0
Iron acquisition	entD|basI|angD|cbsD|cbsE|aebD	K02362	0	0	0	0	0	0	0	0	0	0	0	0	0	0	0	1	1	0	0	0	0	0	0	0	0	0	0	1	0	0
Iron acquisition	speC|speF|ODC1	K01581	0	0	0	0	0	0	0	0	0	0	0	0	0	0	0	0	0	0	0	0	0	0	0	1	0	0	0	2	0	0
Iron acquisition	acrR|smeT	K03577	0	0	0	0	0	1	0	0	0	0	0	0	0	0	0	1	0	0	0	0	0	0	0	0	0	1	0	1	0	0
Iron acquisition	entS|ybdA|cbsS	K08225	0	0	1	0	0	0	0	0	0	0	0	0	0	0	0	1	0	0	0	0	0	0	0	0	0	0	1	1	0	0
Iron acquisition	fhuC	K10829	0	0	0	0	0	0	0	0	0	0	0	0	0	0	0	0	0	1	0	0	0	0	0	2	0	0	0	1	0	0
Iron acquisition	ddc|dfoJ|desA	K13745	0	0	2	0	0	0	0	0	0	0	0	0	0	1	0	0	0	0	0	0	0	0	0	0	0	0	0	0	1	0
Iron acquisition	macB|ybjZ|pvdT	K05685	0	0	2	0	0	0	0	0	0	0	0	0	0	0	0	0	0	0	0	0	0	0	0	1	0	0	0	1	1	0
Iron acquisition	eqbJ		0	0	0	0	0	0	0	0	0	0	0	1	0	0	0	0	0	0	1	0	0	1	0	0	0	1	0	0	0	1
Iron acquisition	etcF|ercF		0	0	0	0	0	0	0	0	0	0	0	0	0	0	0	2	3	0	0	0	0	0	0	0	0	0	0	0	0	0
Iron acquisition	entC|vibC|viuB|angC|vabC|dhbC|basJ|cbsE|aebC	K02361	0	0	0	0	0	0	0	0	0	0	1	0	0	0	0	1	2	0	0	0	0	0	0	0	0	0	1	1	0	0
Iron acquisition	fhuR		0	0	0	0	0	0	0	0	1	0	0	1	1	0	1	0	0	0	0	1	0	2	0	0	1	1	0	0	0	0
Iron acquisition	acrB|acrE|mexB|adeJ|smeE|mtrD|cmeB	K18138	0	0	2	0	1	1	0	0	0	0	1	0	0	1	0	0	0	0	0	0	0	0	0	1	0	0	0	1	2	0
Iron acquisition	macA|pvdR	K13888	0	0	3	0	1	1	1	0	0	0	1	0	0	1	0	0	0	0	0	0	0	0	0	1	0	0	0	1	1	0
Iron acquisition	fepB|cbuB	K23185	0	0	0	0	0	1	0	0	0	0	0	1	0	0	1	0	1	0	1	0	0	1	0	1	1	1	1	1	1	1
Iron acquisition	fepA|pfeA|iroN|pirA	K19611	0	0	0	0	0	0	2	2	0	2	1	0	0	1	0	0	0	6	0	0	0	0	0	0	0	0	0	1	0	0
Iron acquisition	acrA|lir|mtcA|mexA|adeI|smeD|mtrC|cmeA	K03585	0	0	2	0	2	1	2	0	0	1	6	0	0	2	0	0	0	1	0	0	0	0	0	2	0	0	0	1	2	0
K-solubilization	trkE|sapD	K19229	0	0	0	0	0	0	0	0	0	0	0	0	0	0	0	0	0	0	0	0	0	0	0	0	0	0	0	1	0	0
K-solubilization	kdpA	K01546	0	0	0	0	0	0	0	0	0	0	0	0	0	0	0	0	0	0	0	0	0	1	0	0	0	0	0	1	0	0
K-solubilization	kdpB	K01547	0	0	0	0	0	0	0	0	0	0	0	0	0	0	0	0	0	0	0	0	0	1	0	0	0	0	0	1	0	0
K-solubilization	kdpC	K01548	0	0	0	0	0	0	0	0	0	0	0	0	0	0	0	0	0	0	0	0	0	1	0	0	0	0	0	1	0	0
K-solubilization	kdpD	K07646	0	0	0	0	0	0	0	0	0	0	0	0	0	0	0	0	0	0	0	0	0	2	0	0	0	0	0	1	0	0
K-solubilization	kdpE	K07667	0	0	0	0	0	0	0	0	0	0	0	0	0	0	0	0	0	0	0	0	0	2	0	0	0	0	0	1	0	0
K-solubilization	trkD|kup	K03549	0	0	1	0	0	0	0	0	0	0	0	0	0	0	1	0	0	0	0	0	0	1	0	0	0	0	0	1	1	0
K-solubilization	kch|trkA|mthK|pch	K10716	0	0	1	0	0	0	1	1	1	1	0	0	0	0	0	1	1	2	1	0	0	0	0	2	0	0	1	1	0	0
K-solubilization	phoR	K07636	1	0	1	1	2	0	2	0	1	0	2	1	1	2	2	0	0	4	0	2	1	3	2	0	2	1	1	1	1	2
K-solubilization	trkA|ktrA	K03499	2	2	1	2	1	1	1	1	3	1	1	1	2	1	1	0	0	2	0	2	2	1	1	0	1	2	0	1	1	2
K-solubilization	trkG|trkH|ktrB	K03498	2	2	1	2	1	1	1	1	2	1	1	1	3	1	0	0	0	1	0	2	2	2	1	0	2	2	0	1	1	2
N-fixation	nifH|anfH	K02588	0	0	0	0	0	0	0	0	1	0	0	0	0	0	0	0	0	0	0	0	0	0	0	0	0	0	0	0	0	0
N-fixation	fixL	K14986	0	0	0	0	0	0	0	0	0	0	0	0	0	0	0	0	0	0	0	0	0	1	0	0	0	0	0	0	0	0
N-fixation	nifA|anfA|vnfA	K02584	0	0	0	0	0	0	0	0	0	0	0	0	0	0	0	0	0	0	0	0	0	1	0	0	0	0	0	0	0	1
N-fixation	ptsN	K02806	0	0	0	0	1	0	0	0	0	0	0	0	0	0	0	0	0	0	0	0	0	0	0	0	0	0	0	1	0	0
N-fixation	nifF|fldA|isiB	K03839	0	0	0	0	0	0	0	0	0	0	0	1	0	0	1	0	0	0	1	1	0	1	0	0	1	0	0	2	0	2
N-fixation	nifM	K03769	0	1	2	0	0	1	0	0	0	0	0	1	0	0	1	0	0	0	1	0	0	0	1	2	1	1	0	1	1	1
N-fixation	nifV	K02594	0	0	0	0	2	0	0	0	0	0	2	1	0	1	1	0	0	3	1	0	0	1	1	0	0	1	0	1	0	1
N-fixation	nifJ|por	K03737	3	0	0	1	2	2	1	1	0	1	1	0	0	0	0	0	0	2	0	0	2	1	0	0	0	0	0	1	0	1
N-fixation	nifU|iscU	K04488	1	0	1	1	0	1	0	0	1	0	0	1	1	0	1	2	0	0	1	0	1	1	1	1	1	1	2	1	1	1
N-fixation	nifS|iscS	K04487	3	1	1	1	0	1	0	0	2	0	0	2	2	0	1	1	1	0	2	2	2	2	3	1	2	2	2	2	3	2
organic volatile production	ilvM	K11258	0	0	0	0	0	0	0	0	0	0	0	0	0	0	0	0	0	0	0	0	0	0	0	0	0	0	0	1	0	0
organic volatile production	acuA	K04766	0	0	0	0	0	0	0	0	0	0	0	0	0	0	0	0	0	0	0	0	0	0	1	0	0	0	0	0	0	0
organic volatile production	acuC	K04768	0	0	0	0	0	0	0	0	0	0	0	0	0	0	0	0	0	0	0	0	0	0	1	0	0	0	0	0	0	0
organic volatile production	dhaR|acoR	K05880	0	0	0	0	0	0	0	0	0	0	0	0	0	0	0	0	0	0	0	0	0	0	0	0	0	0	0	1	0	0
organic volatile production	acoB	K21417	0	0	0	0	0	0	0	0	0	0	0	0	0	0	0	0	0	0	0	1	0	1	0	0	0	0	0	0	0	0
organic volatile production	budA|aldC|aldB|alsD	K01575	0	0	0	0	0	0	0	0	0	0	0	0	0	0	0	0	0	0	1	0	0	2	0	0	0	0	0	0	0	0
organic volatile production	acoA	K21416	0	1	0	0	0	0	0	0	0	0	0	0	0	0	0	0	0	0	0	1	0	1	0	0	0	0	0	0	0	0
organic volatile production	budC	K18009	0	0	0	0	0	0	0	0	0	0	0	2	0	0	0	0	0	0	0	0	0	0	0	1	1	0	0	0	0	2
organic volatile production	fucO	K00048	0	0	0	0	0	1	0	0	1	0	1	0	0	0	0	0	0	0	0	0	0	1	0	0	1	0	0	1	0	0
organic volatile production	butA|ydjL|budC	K03366	0	0	0	0	0	0	1	0	0	0	0	1	0	0	1	0	0	0	3	0	0	0	0	0	0	0	0	0	0	1
organic volatile production	gldA|dhaD	K00005	0	0	0	0	0	0	0	0	0	0	0	0	0	0	0	0	0	0	1	1	0	3	0	0	1	0	0	1	0	0
organic volatile production	acuB	K04767	0	0	1	0	0	0	0	0	0	0	0	1	0	0	1	0	0	0	1	1	0	2	1	0	1	1	0	0	1	0
organic volatile production	ilvH|ilvN	K01653	1	0	1	1	1	1	0	0	1	0	1	1	1	1	1	0	0	1	0	0	1	1	1	1	0	1	1	2	1	1
organic volatile production	budB|ilvK|alsS|ilvB|ilvG|ilvI	K01652	1	0	1	1	2	1	0	0	1	0	1	1	2	1	1	0	1	1	2	0	1	2	1	2	0	1	1	4	1	1
Phosphate solubilization	phoD	K01113	0	1	0	0	0	0	0	0	0	0	0	0	0	0	0	3	1	0	0	0	0	0	0	1	0	0	1	0	0	0
Phosphate solubilization	phnC	K02041	0	0	0	0	0	0	0	0	0	0	0	0	0	0	0	0	0	0	0	0	0	3	1	0	0	2	2	1	0	1
Phosphate solubilization	phnD	K02044	0	0	0	0	0	0	0	0	0	0	0	1	0	0	0	0	0	0	0	0	0	3	1	1	0	2	1	1	0	2
Phosphate solubilization	phnE	K02042	0	0	0	0	0	0	0	0	0	0	0	2	0	0	0	0	0	0	0	0	0	6	2	0	0	4	1	1	0	3
Phosphate solubilization	phoA	K01077	0	0	1	0	0	1	1	1	0	1	2	1	0	0	0	1	1	2	0	1	0	0	1	1	0	1	0	2	1	0
Phosphate solubilization	pstA	K02038	0	0	1	0	0	0	1	0	0	0	0	2	0	0	1	1	2	0	1	1	0	1	1	1	1	1	1	1	1	1
Phosphate solubilization	pstC|phoW	K02037	0	0	1	0	0	0	1	0	0	0	0	2	0	0	1	1	2	0	1	1	0	1	1	1	1	1	1	1	1	1
Phosphate solubilization	phoU|phoY	K02039	0	0	1	0	0	0	1	0	0	0	0	2	0	0	1	0	1	0	1	1	0	1	1	1	1	2	1	1	1	2
Phosphate solubilization	pstB|phoT	K02036	0	0	1	0	0	0	1	0	0	0	0	2	0	0	2	1	1	0	2	1	0	2	1	1	1	1	1	1	1	1
Phosphate solubilization	pstS|phoS	K02040	0	0	1	1	0	0	1	0	0	0	0	2	0	0	2	1	2	1	2	1	0	2	1	1	2	1	1	2	1	1
Phosphate solubilization	phoH	K06217	1	1	1	0	1	0	1	1	1	1	1	1	1	1	1	3	3	1	1	1	1	1	1	1	1	1	2	2	1	1

## Sheet: Table S4
Supplementary Table S4. Different biosynthetic gene clusters (BGC) illustrating secondary metabolite production potential of MAGs recovered from three substrates
BGC	Dung_bin.001	Dung_bin.004	Dung_bin.006	Dung_bin.008	Dung_bin.009	Dung_bin.012	Dung_bin.013	Dung_bin.014	Jeevamrut_bin.002	Jeevamrut_bin.003	Jeevamrut_bin.004	Jeevamrut_bin.006	Jeevamrut_bin.010	Jeevamrut_bin.011	Jeevamrut_bin.013	Jeevamrut_bin.014	Jeevamrut_bin.015	Jeevamrut_bin.016	Jeevamrut_bin.019	Jeevamrut_bin.020	Jeevamrut_bin.021	Urine_bin.002	Urine_bin.005	Urine_bin.006	Urine_bin.009	Urine_bin.010	Urine_bin.014	Urine_bin.015	Urine_bin.016	Urine_bin.017
NRPS-like	0	0	0	1	0	0	0	0	0	0	1	0	2	0	0	0	1	0	0	0	0	0	0	0	0	0	1	0	0	0
NRPS	0	0	0	0	0	0	0	0	3	0	0	0	4	0	0	0	0	0	0	0	0	0	0	0	0	0	0	0	0	0
RRE-containing	3	0	0	0	0	0	0	0	3	1	1	0	2	0	0	0	0	0	0	0	3	0	0	0	0	0	0	0	0	0
Deazapurine	0	0	0	0	0	0	0	0	1	0	0	0	1	0	0	0	0	0	0	0	0	0	0	0	0	0	0	0	0	0
Terpene-precursor	1	1	1	1	1	1	0	1	1	1	2	1	1	1	1	0	2	0	1	1	1	1	1	1	1	1	1	1	1	1
Ranthipeptide	1	0	0	1	0	0	0	0	0	0	0	0	0	0	0	0	0	0	0	0	2	0	0	0	0	0	0	0	0	2
Terpene	0	0	0	0	1	0	0	0	0	0	0	2	0	1	0	3	2	0	1	1	0	1	0	0	0	1	1	0	0	1
T3PKS	0	0	0	0	0	0	0	1	0	0	0	1	0	0	1	0	0	0	1	0	0	1	0	0	0	1	0	0	0	0
TIPKS	0	0	0	0	0	0	0	0	0	0	0	0	0	0	0	1	1	0	0	0	0	0	0	0	0	0	0	0	0	0
NAPAA	0	0	0	0	0	0	0	0	0	0	0	0	0	0	0	1	0	0	0	0	0	0	0	0	0	0	0	0	0	0
RiPP-like	0	0	1	0	0	0	0	0	0	0	0	0	0	0	0	0	0	0	0	0	1	0	0	0	0	0	1	0	1	0
Azole-containing-RiPP	0	0	0	0	0	0	0	0	0	0	0	0	0	0	0	0	0	0	0	0	0	0	0	0	0	0	0	1	0	0
Betalactone	0	0	1	0	0	1	0	0	0	0	0	0	0	0	0	0	0	0	0	0	0	0	0	0	0	0	0	0	2	0
arylpolyene	0	0	1	0	0	0	0	0	0	0	0	0	0	0	0	0	0	0	0	0	0	0	0	0	0	0	0	0	1	0
Cytokinin	0	0	0	0	1	0	0	0	0	0	0	0	0	0	0	0	0	0	0	0	0	0	0	0	0	0	0	0	0	0
Hydrogen-cyanide	0	0	0	0	0	0	1	0	0	0	0	0	0	0	0	0	0	0	0	0	0	0	0	0	0	0	0	0	0	0

## Sheet: Table S5
Table S5. Variable loading and communalities of principal component analysis (PCA) for seven soil health parameters measured across eight treatments.
Variable	PC1 Loading	PC2 Loading	Communality (h²)ᵃ	Uniqueness (1-h²)ᵇ
Soil Organic Carbon (%)	0.918	-0.148	0.865	0.135
Microbial Biomass Carbon (mg C kg⁻¹)	0.902	0.282	0.893	0.107
Available Phosphorus (kg ha⁻¹)	0.889	-0.224	0.841	0.159
Grain Yield (q ha⁻¹)	0.872	0.307	0.854	0.146
Available Potassium (kg ha⁻¹)	0.816	-0.176	0.697	0.303
Available Nitrogen (kg ha⁻¹)	0.679	0.542	0.755	0.245
Dehydrogenase Activity (mg TPF g⁻¹ h⁻¹)	0.654	0.428	0.611	0.389
Bold = substantive loading (>|0.40|); Italic = moderate loading (0.30-0.40); ᵃ Communality: Proportion of variable variance explained by retained components (higher is better); ᵇ Uniqueness: Proportion of variable variance not explained by retained components (measurement error + specific variance)
